# Supplementary material for: A New Strategy to Fabricate Nanoporous Gold and Its Application in Photodetector
Source: Nanomaterials (Basel). 2022 May 6;12(9):1580. doi: 10.3390/nano12091580 (PMC9102659; doi:10.3390/nano12091580)
Supplement: Supplementary file 1 [file nanomaterials-12-01580-s001.zip]

Archive with 1 entries (1 files):
- nanomaterials-1661708-supplementary.pdf
